# Supplementary material for: Co-Occurrence of Aflatoxin B1, Zearalenone and Ochratoxin A in Feed and Feed Materials in Central Italy from 2018 to 2022
Source: Foods. 2024 Jan 18;13(2):313. doi: 10.3390/foods13020313 (PMC10815256; doi:10.3390/foods13020313)
Supplement: Supplementary file 1 [file foods-13-00313-s001.zip]

Archive with 1 entries (1 files):
- foods-2801419-supplementary.pdf
